# Supplementary material for: Correlates of substitution rate variation in mammalian protein-coding sequences
Source: BMC Evol Biol. 2008 Feb 19;8:53. doi: 10.1186/1471-2148-8-53 (PMC2289806; doi:10.1186/1471-2148-8-53)
Supplement: Additional file 1 — Data Supplement. Spreadsheet of GenBank accession numbers, life history data, and details of phylogenetically independent species pairs. [file 1471-2148-8-53-S1.xls]

## Sheet: Mit Acc. Nos.
Species Name	Atp6	COI	COII	COIII	CytB	ND1	ND2	ND4	ND5
Acinonyx jubatus	AF344830	AF344830	AF344830	AF344830	AF344830	AF344830	AY463959	NC_005212	NC_005212
Aotus trivirgatus	AY250707	AY250707	AY250707	AY250707	AY250707	AY250707	AY250707	AY250707	AY250707
Arctocephalus australis	AY377312	AY377150	AY377173	AY377265	AY377329	AY377363	AY377283	AY377345	AY377381
Arctocephalus forsteri	AF513820	AF513820	AF513820	AF513820	NC_004023	AF513820	AF513820	AF513820	AF513820
Artibeus jamaicensis	AF061340	AF061340	AF061340	AF061340	AY572341	AF061340	AF061340	AF061340	AF061340
Balaena mysticetus	AJ554051	AJ554051	AJ554051	AJ554051	NC_005268	AJ554051	AJ554051	AY398630	AJ554051
Balaenoptera acutorostrata	AJ554054	AJ554054	AJ554054	AJ554054	X75581	AJ554054	NC_005271	AJ554054	AJ554054
Balaenoptera borealis	NC_006929	NC_006929	NC_006929	AP006470	X75582	AP006470	AP006470	AY398632	AP006470
Balaenoptera musculus	X72204	X72204	X72204	X72204	X72204	X72204	X72204	X72204	X72204
Balaenoptera physalus	X61145	X61145	X61145	X61145	NC_001321	X61145	X61145	X61145	X61145
Berardius bairdii	AJ554057	AJ554057	AJ554057	AJ554057	X92541	AJ554057	AJ554057	AJ554057	AJ554057
Bos grunniens	AY684273	AY684273	U18819	AY684273	AY955225	AY684273	AY684273	AY684273	AY684273
Bos taurus	AF384023	AY126697	AF384025	NC_006853	AB074967	AY126697	AY126697	AY126697	AY126697
Bradypus tridactylus	NC_006923	NC_006923	NC_006923	NC_006923	NC_006923	NC_006923	NC_006923	NC_006923	NC_006923
Bubalus bubalis	AY702618	AY702618	AY702618	AF547270	AF547270	AY702618	AY702618	AY702618	AY702618
Caenolestes fuliginosus	AJ508400	AJ508400	AJ508400	AJ508400	AJ508400	AJ508400	AJ508400	AJ508400	AJ508400
Canis latrans	NC_008093	NC_008093	AF028212	NC_008093	NC_008093	NC_008093	NC_008093	NC_008093	NC_008093
Canis lupus*	AY729880	AY729880	AF028213	AY729880	AY170103	U41443	AY170044	AY729880	AY729880
Caperea marginata	AJ554052	AJ554052	AJ554052	AJ554052	X75586	AJ554052	AJ554052	AJ554052	AJ554052
Capra hircus	X65975	AF533441	U62569	AF533441	NC_005044	AF533441	X72965	AF533441	NC_005044
Cavia porcellus	AJ222767	AJ222767	AJ222767	AJ222767	AJ222767	AJ222767	AJ222767	AJ222767	AJ222767
Cebus albifrons	AJ309866	AJ309866	AJ309866	AJ309866	AJ309866	AJ309866	AJ309866	AJ309866	AJ309866
Ceratotherium simum	Y07726	Y07726	Y07726	Y07726	Y07726	Y07726	Y07726	Y07726	Y07726
Cervus nippon	AB108508	AB116261	AB108505	AB108506	NC_006993	AB105216	AB108500	AB116262	AB160859
Chalinolobus tuberculatus	AF321051	AF321051	AF321051	AF321051	AF321051	AF321051	AF321051	AF321051	AF321051
Choloepus didactylus	AY960980	AY960980	AY960980	AY960980	AY960980	AJ505830	AY960980	AY960980	AY960980
Chrysochloris asiatica	AB096866	AB096866	AB096866	AB096866	AB096866	AB096866	AB096866	AB096866	AB096866
Colobus guereza	AY863427	AY863427	AY863427	AY863427	U38264	AY863427	AY863427	U92950	AY863427
Cricetulus griseus	DQ390542	DQ390542	DQ390542	DQ390542	DQ390542	DQ390542	DQ390542	DQ390542	DQ390542
Crocidura russula	AY769264	AY769264	AY769264	AY769264	AJ000468	AY769264	AY769264	AY769264	AY769264
Cynocephalus variegatus	AF460846	AJ428849	AF460846	AJ428849	AF460846	AF460846	AF460846	AJ428849	AF460846
Cystophora cristata	AY377306	AY377144	AY377167	AY377259	X82294	AY377357	AY377277	AY377339	AY377375
Dactylopsila trivirgata	NC_008134	NC_008134	NC_008134	NC_008134	NC_008134	NC_008134	NC_008134	NC_008134	NC_008134
Dasypus novemcinctus	Y11832	Y11832	M80903	Y11832	Y11832	Y11832	Y11832	Y11832	Y11832
Dasyurus hallucatus	AY795973	AY795973	AY795973	AY795973	M99460	AY795973	AY795973	AY795973	AY795973
Didelphis virginiana	Z29573	Z29573	Z29573	Z29573	Z29573	Z29573	Z29573	Z29573	Z29573
Distoechurus pennatus	AB241052	AB241052	AB241052	AB241052	AB241052	AB241052	AB241052	AB241052	AB241052
Dromiciops gliroides	AJ508402	AJ508402	AJ508402	AJ508402	AF102815	AJ508402	AJ508402	AJ508402	AJ508402
Dugong dugon	AY075116	AJ421723	AJ421723	AJ421723	NC_003314	AY075116	AY075116	AJ421723	AY075116
Echinops telfairi	AJ400734	AJ400734	AJ400734	AB099484	AB099484	AB099484	AB099484	AJ400734	AJ400734
Echinosorex gymnura	AF348079	AF348079	AF348079	AF348079	AF348079	AF348079	AF434827	AF348079	AF348079
Echymipera rufescens	AY795975	AY795975	AY795975	AY795975	AY795975	AY795975	AY795975	AY795975	AY795975
Elephas maximus	NC_005129	NC_005129	NC_005129	NC_005129	NC_005129	NC_005129	NC_005129	NC_005129	NC_005129
Equus asinus	X97337	X97337	X97337	X97337	NC_001788	X97337	X97337	X97337	X97337
Equus caballus	AY584828	AY584828	AY584828	AY584828	D82932	AY584828	AY584828	AY584828	AY584828
Erignathus barbatus	AY377305	AY377143	AY377166	AY377258	AY170104	AY377356	AY377276	AY377338	AY377374
Erinaceus europaeus	X88898	X88898	X88898	AF513817	X88898	X88898	AF513818	X88898	X88898
Eschrichtius robustus	AJ554053	AJ554053	AJ554053	AJ554053	AJ554053	AJ554053	AJ554053	AJ554053	AJ554053
Eubalaena australis	AP006473	AP006473	AP006473	AP006473	AP006473	AP006473	AP006473	AY398627	AP006473
Eumetopias jubatus	AJ428578	AJ428578	AJ428578	AJ428578	NC_004030	AJ428578	AJ428578	AJ428578	AJ428578
Felis catus*	U20753	U20753	U20753	U20753	X82296	U20753	AY170042	U20753	U20753
Galemys pyrenaicus	AY833419	AY833419	AY833419	AY833419	AY833419	AY833419	AY833419	AY833419	AY833419
Gorilla gorilla	D38114	X93347	X93347	D38114	D38114	D38114	D38114	D38114	D38114
Gulo gulo	AY377313	AY377151	AY377174	AY377266	X94921	AY377364	AY377284	AY377346	AY377382
Halichoerus grypus	X72004	X72004	X72004	X72004	NC_001602	X72004	X72004	X72004	X72004
Hemiechinus auritus	AB099481	AB099481	AB099481	AB099481	NC_005033	AB099481	AB099481	AB099481	AB099481
Herpestes javanicus	AY873843	AY873843	AY873843	AY873843	X94926	AY873843	AY170051	AY873843	AY873843
Hippopotamus amphibius	AJ010957	AJ010957	AJ010957	AJ010957	Y08813	AJ010957	AJ010957	AJ010957	AJ010957
Homo sapiens	AY519496	AY519496	AY519496	AY339510	AY339522	AY519496	AY495260	AY495260	AY519496
Hydrurga leptonyx	AY377296	AY377134	AY377157	AY377249	AY377323	AY377350	AY377270	AY377332	AY377368
Hylobates lar	X99256	NC_002082	X99256	X99256	NC_002082	X99256	X99256	X99256	X99256
Hyperoodon ampullatus	AJ554056	AJ554056	AJ554056	AJ554056	X92539	AJ554056	AJ554056	AJ554056	AJ554056
Inia geoffrensis	AJ554059	AJ554059	AJ554059	AJ554059	NC_005276	AJ554059	AJ554059	AJ554059	AJ554059
Isoodon macrourus	AF358864	AF358864	AF358864	AF358864	AF358864	AF358864	AF358864	AF358864	AF358864
Jaculus jaculus	AJ416890	AJ416890	AJ416890	AJ416890	AJ416890	AJ416890	AJ416890	AJ416890	AJ416890
Kogia breviceps	AJ554055	AJ554055	AJ554055	AJ554055	AJ554055	AJ554055	AJ554055	AJ554055	AJ554055
Lagenorhynchus albirostris	AJ554061	AJ554061	AJ554061	AJ554061	AJ554061	AJ554061	AJ554061	AJ554061	AJ554061
Lama pacos	Y19184	Y19184	Y19184	Y19184	AJ566364	Y19184	Y19184	Y19184	Y19184
Lemur catta	AJ421451	AJ421451	AJ421451	AJ421451	U38271	AJ421451	AJ421451	AJ421451	AJ421451
Leptonychotes weddellii	AY377298	AY377136	AY377159	AY377251	AY377324	AY377351	AY377271	AY377333	AY377369
Lepus europaeus	AJ421471	AJ421471	AJ421471	AJ421471	NC_004028	AJ421471	AJ421471	AJ421471	AJ421471
Lobodon carcinophagus	AY377292	AY377130	AY377153	AF030465	AY377321	AY377348	AY377268	AY377330	AY377366
Loxodonta africana	AJ224821	AJ224821	AJ224821	AJ224821	D84150	AJ224821	AJ224821	AJ224821	AJ224821
Macaca mulatta	AY612638	AY612638	M74005	AY612638	AY612638	AY612638	AY612638	AY612638	AY612638
Macaca sylvanus	AJ309865	AJ309865	AJ309865	AJ309865	AJ309865	AJ309865	AJ309865	AJ309865	AJ309865
Macropus robustus	Y10524	Y10524	Y10524	Y10524	Y10524	Y10524	Y10524	Y10524	Y10524
Macroscelides proboscideus	AJ421452	AJ421452	AJ421452	AJ421452	NC_004026	AJ421452	NC_004026	AJ421452	AJ421452
Macrotis lagotis	NC_006520	NC_006520	NC_006520	NC_006520	NC_006520	NC_6520	NC_006520	NC_006520	NC_006520
Manis tetradactyla	AJ421454	AJ421454	AJ421454	AJ421454	NC_004027	AJ421454	AJ421454	AJ421454	AJ421454
Megaptera novaeangliae	AP006467	AP006467	AP006467	AP006467	AP006467	AP006467	AP006467	AY398624	AP006467
Metachirus nudicaudatus	AJ639866	AJ639866	AJ639866	AJ639866	U34671	AJ639866	AJ639866	AJ639866	AJ639866
Microtus_rossiaemeridionalis	DQ015676	DQ015676	DQ015676	DQ015676	AY513819	DQ015676	DQ015676	DQ015676	DQ015676
Mirounga angustirostris	AY377300	AY377138	AY377161	AY377253	AY377325	AY377352	AY377272	AY377334	AY377370
Mirounga leonina	AY377302	AY377140	AY377163	AY377255	AY377326	AY377353	AY377273	AY377335	AY377371
Mogera wogura	AB099482	AB099482	AB099482	AB099482	NC_005035	AB099482	AB099482	AB099482	AB099482
Monachus monachus	AY377304	AY377142	AY377165	AY377257	AY377327	AY377355	AY377275	AY377337	AY377373
Monachus schauinslandi	AY377303	AY377141	AY377164	AY377256	X72209	AY377354	AY377274	AY377336	AY377372
Monodelphis domestica	AJ508398	AJ508398	AJ508398	AJ508398	AJ508398	AB011220	AJ508398	AJ508398	AJ508398
Monodon monoceros	AJ554062	AJ554062	AJ554062	AJ554062	AJ554062	AJ554062	AJ554062	AJ554062	AJ554062
Muntiacus crinifrons	AY239042	AY239042	AY239042	AY239042	AY239042	AY239042	AY239042	AF190676	AY239042
Muntiacus muntjak	AY225986	AY225986	AY225986	AY225986	AY225986	AY225986	AY225986	AF190679	AY225986
Muntiacus reevesi	AF527537	AF527537	AF527537	AF527537	AF527537	AF527537	AF527537	AF527537	AF527537
Mus musculus	AB042809	AB042809	AB042809	AB042809	AF520633	AB042809	AB042809	AB042809	AB042809
Myoxus glis	AJ001562	AJ001562	AJ001562	AJ001562	AJ225031	AJ001562	AJ001562	AJ001562	AJ001562
Mystacina tuberculata	AY960981	AY960981	AY960981	AY960981	AY960981	AY960981	AY197012	AY960981	AY960981
Nannospalax ehrenbergi	AJ416891	AJ416891	AJ416891	AJ416891	AJ416891	AJ416891	AJ416891	AJ416891	AJ416891
Neofelis nebulosa	DQ257669	DQ257669	DQ257669	DQ257669	DQ257669	DQ257669	DQ257669	DQ257669	DQ257669
Notoryctes typhlops	AJ639874	AJ639874	AJ639874	AJ639874	U87135	AB011226	AJ639874	AJ639874	AJ639874
Nycticebus coucang	AJ309867	AJ309867	AJ309867	AJ309867	U53580	AB011214	AJ309867	AJ309867	AJ309867
Ochotona collaris	AF348080	AF348080	AF348080	AF348080	NC_003033	AF348080	AF348080	AF348080	AF348080
Ochotona princeps	AJ537415	AJ537415	AJ537415	AJ537415	AY292716	AJ537415	AJ537415	AF273112	AJ537415
Odobenus rosmarus	AY377310	AY377148	AJ428576	AJ428576	X82299	AY377361	AY377281	AJ428576	AY377379
Ommatophoca rossii	AY377294	AY377132	U18816	AY377247	AY377322	AY377349	AY377269	AY377331	AY377367
Ornithorhynchus anatinus	X83427	X83427	X83427	X83427	X83427	X83427	X83427	X83427	X83427
Orycteropus afer	Y18475	Y18475	Y18475	Y18475	Y18475	Y18475	Y18475	Y18475	Y18475
Oryctolagus cuniculus	AJ001588	AJ001588	X64107	AJ001588	NC_001913	AJ001588	NC_001913	AJ001588	AJ001588
Otaria byronia	AY377311	AY377149	AY377172	AY377264	AY377328	AY377362	AY377282	AY377344	AY377380
Ovis aries	AF010406	AF010406	AF010406	U85910	AF034730	AF010406	AF010406	AF010406	NC_001941
Pan paniscus	D38116	D38116	U12702	D38116	D38116	D38116	D38116	D38116	D38116
Pan troglodytes	X93335	NC_001643	X93335	D38113	D38113	X93335	X93335	NC_001643	NC_001643
Papio hamadryas	Y18001	NC_001992	NC_001992	Y18001	NC_001992	Y18001	Y18001	NC_001992	NC_001992
Perameles gunnii	AJ639872	AJ639872	AJ639872	AJ639872	AJ639872	AB011227	AJ639872	AJ639872	AJ639872
Petaurus breviceps	NC_008135	NC_008135	NC_008135	NC_008135	NC_008135	NC_008135	NC_008135	NC_008135	NC_008135
Phascogale tapoatafa	AJ639869	AJ639869	AJ639869	AJ639869	AJ639869	AJ639869	AJ639869	AJ639869	AJ639869
Phoca groenlandica	AY377307	AY377145	AY377168	AY377260	X82303	AY377358	AY377278	AY377340	AY377376
Phoca hispida	AY377308	AY377146	AY377169	AY377261	X82304	AY377359	AY377279	AY377341	AY377377
Phoca largha	AY377309	AY377147	AY377170	AY377262	X82305	AY377360	AY377280	AY377342	AY377378
Phoca vitulina	X63726	X63726	X63726	X63726	NC_001325	X63726	X63726	NC_001325	X63726
Phocoena phocoena	AJ554063	AJ554063	AJ554063	AJ554063	NC_005280	AJ554063	AJ554063	AJ554063	AJ554063
Physeter catodon	AJ277029	AJ277029	AJ277029	AJ277029	AJ277029	AJ277029	AF414121	AJ277029	AJ277029
Pipistrellus javanicus	AB061528	AB061528	AB061528	AB061528	AB061528	AB061528	AB061528	AB061528	AB061528
Platanista minor	AJ554058	AJ554058	AJ554058	AJ554058	AJ554058	AJ554058	AJ554058	AJ554058	AJ554058
Pongo pygmaeus	X97707	X97707	X97707	D38115	NC_002083	X97707	X97707	D38115	D38115
Pontoporia blainvillei	AJ554060	AJ554060	AJ554060	AJ554060	AF304069	AJ554060	AJ554060	AJ554060	AJ554060
Potorous tridactylus	AJ639873	AJ639873	AJ639873	AJ639873	AJ639873	AJ639873	AJ639873	AJ639873	AJ639873
Procavia capensis	AB096865	AB096865	AB096865	AB096865	NC_004919	AB096865	AB096865	AB096865	AB096865
Pseudocheirus peregrinus	AJ639870	AJ639870	AJ639870	AJ639870	AJ639870	AJ639870	AF300998	AJ639870	AJ639870
Pteropus dasymallus	AB042770	AB042770	AB042770	AB042770	AB042770	AB042770	AB042770	AB042770	AB042770
Pteropus scapulatus	AF321050	AF321050	AF321050	AF321050	AF321050	AF321050	AF321050	AF321050	AF321050
Rattus norvegicus	X14848	X14848	X14848	M27315	AY172581	AC_000022	AY172581	X14848	X14848
Rhinoceros unicornis	X97336	X97336	X97336	X97336	X97336	X97336	X97336	X97336	X97336
Rhinolophus cornutus	AB061526	AB061526	AB061526	AB061526	AB085702	AB061526	AB061526	AB061526	AB061526
Rhinolophus monoceros	AF406806	AF406806	AF406806	AF406806	AF406806	AF406806	AF406806	AF406806	AF406806
Rhyncholestes raphanurus	AJ508399	AJ508399	AJ508399	AJ508399	AJ508399	AJ508399	AJ508399	AJ508399	AJ508399
Rousettus aegyptiacus	AB205183	AB205183	AB205183	AB205183	AB205183	AB205183	AB205183	AB205183	AB205183
Sciurus vulgaris	AJ238588	AJ238588	AJ238588	AJ238588	AJ238588	AJ238588	AJ238588	AJ238588	AJ238588
Sminthopsis crassicaudata	AY795974	AY795974	AY795974	AY795974	M99463	AB011232	AY795974	AY795974	AY795974
Sminthopsis douglasi	AJ639867	AJ639867	AJ639867	AJ639867	AF088923	AJ639867	AJ639867	AJ639867	AJ639867
Sorex unguiculatus	AB061527	AB061527	AB061527	AB061527	AB028531	AB061527	AB061527	AB061527	AB061527
Soriculus fumidus**	AF348081	AF348081	AF348081	AF348081	AB127978	AF348081	AF348081	AF348081	AF348081
Sus scrofa	AF034253	AF034253	AF304200	AF304200	AY634180	AF034253	AF486868	AF304200	AF034253
Tachyglossus aculeatus	AJ303116	AJ303116	AJ303116	AJ303116	AJ303116	AJ303116	AJ303116	AJ303116	AJ303116
Talpa europaea	Y19192	Y19192	Y19192	Y19192	AB037601	Y19192	Y19192	Y19192	Y19192
Tamandua tetradactyla	AJ421450	AJ421450	AJ421450	AJ421450	NC_004032	AJ421450	AJ421450	AJ421450	AJ421450
Tapirus terrestris	AJ428947	AJ428947	AJ428947	NC_005130	AF056030	NC_5130	AJ428947	NC_005130	NC_5130
Tarsipes rostratus	AJ639868	AJ639868	AJ639868	AJ639868	AJ639868	AJ639868	AF425979	AJ639868	AJ639868
Tarsius bancanus	AF348159	AF348159	L22783	AF348159	AF348159	AF348159	AF434837	AF348159	AF348159
Thryonomys swinderianus	AJ301644	AJ301644	AJ301644	AJ301644	AJ301644	AJ301644	AJ301644	AJ301644	AJ301644
Thylamys elegans	AJ508401	AJ508401	AJ508401	AJ508401	AJ508401	AJ508401	AJ508401	AJ508401	AJ508401
Trachypithecus obscurus	AY863425	AY863425	AY863425	AY863425	AF295579	AY863425	AY863425	AY863425	AY863425
Trichosurus vulpecula	AF357238	AF357238	AF357238	AF357238	AF152857	AB011224	AF357238	AF357238	AF152852
Tupaia belangeri	AJ421453	AJ421453	AJ421453	AF217811	AF217811	AJ421453	AF217811	AJ421453	AJ421453
Urotrichus talpoides	AB099483	AB099483	AB099483	AB099483	AB076834	AB099483	AB099483	AB099483	AB099483
Ursus americanus	AF303109	AF303109	AF303109	AF303109	AF268268	AF303109	AF303109	AF303109	AF303109
Ursus arctos	AF303110	AF303110	AF303110	AF303110	U18877	AF303110	AF303110	AF303110	AF303110
Ursus maritimus	AF303111	AF303111	AF303111	AJ428577	X82309	AF303111	AF303111	AF303111	AF303111
Volemys kikuchii	AF348082	AF348082	AF348082	AF348082	AF348082	AF348082	AF348082	AF348082	AF348082
Vombatus ursinus	AJ304826	AJ304826	AJ304826	AJ304826	AJ304826	AB011225	AJ304826	AJ304826	AJ304826
Vulpes vulpes	AM181037	AM181037	AF028230	AM181037	AM181037	AM181037	AM181037	AM181037	AM181037
Zaglossus bruijni	AJ639865	AJ639865	AJ639865	AJ639865	AJ639865	AJ639865	AJ639865	AJ639865	AJ639865
* The domesticated Felis catus, and Canis familiaris, were treated as conspecific with the wild species F. sylvestris, and C. lupus.
** alt. Episoriculus fumidus

## Sheet: Nuc Acc. Nos.
Species name	ADRB2	ATP7a	BDNF	CNR1	EDG1	RAG2
Agouti taczanowskii	AY011281	AY011407	AY011471	AY011590	AY011715	AY011951
Amblysomus hottentotus	AY059671	AY059681	AY059685	AY059693	AY059699	AY059712
Artibeus jamaicensis	AY011292	AY011419	AY011482	AY011602	AY011726	AY011963/AY834663
Ateles fusciceps	AY011287	AY011414	AY011477	AY011597	AY011721	AY011958
Bos taurus	AF331034	NW001024793	X97914	NW001011978	NM001013585	AF447537
Callimico goeldii	AY011290	AY011417	AY011480	AY011600	AY011724	AY011961
Canis familiaris*	X94608	AY011436	AB105074	AY011618	XM547259	XM540537
Castor canadensis	AY011268	AY011394	AY011458	AY303180	AY011703	AY303199
Cavia tschudii	AY011277	AY011404	AY011468	AY011586	AY011712	AY011947
Ceratotherium simum	AY011304	AY011431	AY011494	AY011613	AY011736	AY011975
Chaetophractus villosus	AY011255	AY011380	AY011444	AY011562	AY011689	AY011923
Choloepus hoffmanni	AY011252	AY011377	AY011441	AY011559	AY011687	AY011920
Condylura cristata	AY011260	AY011385	AY011449	AY011566	AY011693	AY011928
Cynocephalus variegatus	AY011284	AY011410	AY011474	AY011593	AY011718	AY011954
Didelphis virginiana	AY059673	AY011375	AY011439	AY011558	AY011685	AY059713
Dipodomys heermanni	AY011275	AY011402	AY011466	AY011584	AY011710	AY011945
Echinops telfairi	AY059672/AAIY01697372	AY011387	AY059686	AAIY01270889	AAIY01698052	AY011930
Elephantulus rufescens	AY011265	AY011391	AY011455	AY011573	AY011700	AY011934
Equus caballus	AY011303	AY011430	AY011493	AY011612	AY011735	AF447533
Erethizon dorsatum	AY011274	AY011401	AY011465	AY011583	AY011709	AY303205
Euphractus sexcinctus	AY011254	AY011379	AY011443	AY011561	AY011688	AY011922
Felis catus*	NM_001009247	AY011433	NM_001009828	AY011615	AY011738	AY011977
Hippopotamus amphibius	AY011298	AY011425	AY011488	AY011608	AY011731	AY011969
Homo sapiens	AY136741	AY011418	AY054392	BC074811	AF233365	BC022397
Hydrochaeris hydrochaeris	AY011278	AY011405	AY011469	AY011587	AY011713	AY011948
Hylobates concolor	AY011289	AY011416	AY011479	AY011599	AY011723	AY011960
Hystrix brachyura**	AY011273	AY011400	AY011464	AY011582	AY011708	AY011943
Lemur catta	AY011286	AY011412	AY011476	AY011595	AY011720	AY011956
Leopardus pardalis	AY011307	AY011434	AY011497	AY011616	AY011739	AY011978
Loxodonta africana	AY011264	AY011390	AY011453	AY011571	AY011698	AY011932
Macaca mulatta	AY011288	AY011415	AY011478	AY011598	AY011722	AY011959
Macroscelides proboscideus	AY059674	AY059682	AY011454	AY011572	AY011699	AY011933
Manis pentadactyla	AY011311	AY011438	AY011501	AY011619	AY011742	AY011981
Megaderma lyra	AY059676	AY059684	AY059688	AY059695	AY059701	AF203767
Megaptera novaeangliae	AY011296	AY011423	AY011486	AY011606	AY011729	AF447539
Mus musculus	BC032883	AY011397	AY057911	BC070447	BC049094	M64796
Muscardinus avellanarius	AY011269	AY011395	AY011459	AY011577	AY011704	AY011938
Myotis lucifugus	AAPE01221872	AAPE01431424	AAPE01038963	AAPE01528678	AAPE01012198/AY834570***	AAPE01040034/AM265683
Myrmecophaga tridactyla	AY011257	AY011382	AY011446	AY011564	AY011691	AY011925
Ochotona hyperborea	AY011283	AY011409	AY011473	AY011592	AY011717	AY011953
Okapia johnstoni	AY011302	AY011429	AY011492	AY011611	AY011734	AY011973
Orycteropus afer	AY011266	AY011392	AY011456	AY011574	AY011701	AY011935
Otolemur garnettii	AF535037	AF535044	AF535049	AF535056	AF535063	AF535077
Pan troglodytes	XM527068	AF535046	AF535050	NM001013017	AY400282	AF535079
Panthera onca	AY011308	AY011435	AY011498	AY011617	AY011740	AY011979
Pteropus giganteus	AY011293	AY011420	AY011483	AY011603	AY011727	AY011964
Rattus norvegicus	AY057895	AY011398	AY559250	U40395	NM_017301	AY303209/AY011941/XM230374
Rousettus lanosus	AY011294	AY011421	AY011484	AY011604	AY011728	AY011965
Sorex araneus	AY011261	AY011386	AY011450	AY011567	AY011694	AY011929
Sus scrofa	AY011301	AY011428	AY011491	AY011610	AY011733	AY011972
Sylvilagus floridanus	AY011282	AY011408	AY011472	AY011591	AY011716	AY011952
Tamandua tetradactyla	AY011256	AY011381	AY011445	AY011563	AY011690	AY011924
Tamias striatus	AY011267	AY011393	AY011457	AY011575	AY011702	AY011936
Tapirus indicus	AY011305	AY011432	AY011495	AY011614	AY011737	AY011976
Tragelaphus eurycerus	AY011300	AY011427	AY011490	AY011589	AY011732	AY011971
Trichechus manatus	AY011262	AY011388	AY011451	AY011569	AY011696	AY011931
Tupaia minor	AY011285	AY011411	AY011475	AY011594	AY011719	AY011955
Tursiops truncatus	AY011297	AY011424	AY011487	AY011607	AY011730	AY011968
* The domesticated Felis catus, and Canis familiaris, were treated as conspecific with the wild species F. sylvestris, and C. lupus.
** listed as H. brachyurus on Genbank
*** 284 bp from congeneric Myotis daubentoni

## Sheet: Mitochondrial pairs
				Comparison pair		Div. Date	Body Mass (g)				Generation time (days)				Fecundity (offspring/year)		Max. Lifespan (months)				dS (subs/site)		dN (subs/site)		Sites		Subtree details
No.		Higher taxon	Order	Species 1	Species 2	Mya	Species 1		Species 2		Species 1		Species 2		Species 1	Species 2	Species 1		Species 2		Species 1	Species 2	Species 1	Species 2	Ln	Ls
1	*	Prototheria	Monotremata	Tachyglossus aculeatus	Zaglossus bruijni	10.6	4500		8950		365	b			0.589868		600		372		0.156473	0.134117	0.007937	0.005511	7116.6	2876.4	outgroup Ornithorhynchus anatinus
2		Metatheria	Diprotodontia	Macropus robustus	Potorous tridactylus	24.8	26000		1090		793	b	399.219		1.33232	2	288		144		0.774793	0.931823	0.018076	0.015946	7642.3	2344.7	outgroup Vombatus ursinus
3				Phalanger vestitus	Trichosurus vulpecula	26.1	1850		2700				547.5			1.545			176.4		0.58976	0.740265	0.029348	0.016001	7717.7	2281.3	Quartet with pair 4
4				Vombatus ursinus	Phascolarctos cinereus	36.8	26000		6580		730	b	730		0.784701	1	313.2		240		0.889722	0.995635	0.026325	0.065635	7717.7	2281.3	Quartet with pair 3
5				Distoechurus pennatus	Tarsipes rostratus	29.1	53.1		9.74				182.5			8.4	24		24		1.44808	1.88839	0.037731	0.037998	7728.8	2267.2	Quartet with pair 6
6				Dactylopsila trivirgata	Petaurus breviceps	30	413		119				403.021		1.7319	2.10884	115		168		1.25218	1.25776	0.02809	0.030388	7728.8	2267.2	Quartet with pair 5
7			Dasyuromorphia	Phascogale tapoatafa	Dasyurus hallucatus	13.6	195		484		350	b	365	b	6.89927	6.4	60		34.8		1.11455	1.37157	0.024357	0.031535	7361.6	2640.4	Quartet with pair 8
8				Sminthopsis douglasi	Sminthopsis crassicaudata	12.1	55		16.3				144			14.2968			51.6		0.704801	0.751497	0.013525	0.013947	7361.6	2640.4	Quartet with pair 7
9			Didelphimorphia	Didelphis virginiana	Metachirus nudicaudatus	37	2470		367		186				17.2499	5.58727	60		48		0.241032	0.37877	0.009664	0.007207	7643.2	2328.8	Quartet with pair 10
10	A			Thylamys elegans	Monodelphis domestica	52.6	28.9		95.2				182.5		21.2005	29.2			72		1.84059	1.667	0.035993	0.035405	7643.2	2328.8	Quartet with pair 9
11			Paucituberculata	Caenolestes fuliginosus	Rhyncholestes raphanurus	33.2	30.6		21.2												0.816396	0.834185	0.019571	0.019156	7793.5	2190.5	outgroups Isoodon macrourus, Macrotis lagotis
12	***		Peramelemorphia	Isoodon macrourus	Perameles gunnii	12.4	1510		903		148		122	b	8.31416	8.74	36		66		0.59659	0.557608	0.005551	0.01099	7687.4	2308.6	outgroup Echymipera rufescens
		Eutheria:
13		Euarchontoglires	Primates	Lemur catta	Nycticebus coucang	72.8	2640		971		866.875		932.575		1.17499	1.11745	360		318		3.06617	2.58224	0.047012	0.06247	7691	2296	outgroup Tarsius bancanus
14				Cebus albifrons	Aotus trivirgatus	20.2	2520		912		1467.3		883.3		0.908705	1.30072	528		303.6		0.604044	0.494476	0.040115	0.024932	7389.7	2588.3	outgroups Homo sapiens, Hylobates lar
15				Papio hamadryas	Macaca mulatta	14.8	16900		6450		1642.5		1460		0.810959	1	540		432		0.597559	0.478672	0.028905	0.033104	7180.6	2803.4	Quartet with pair 16
16				Colobus guereza	Trachypithecus obscurus	13.5	10000		7120		1916.25		1460		0.964963		294		300		0.608832	0.701727	0.034111	0.028196	7180.6	2803.4	Quartet with pair 15
17				Gorilla gorilla	Pan troglodytes	11.5	114000		45100		3650		5073.5		0.556741	0.502433	648		720		0.374252	0.338105	0.016257	0.01481	7560	2427	ourgroups Pongo pygmaeus, Hylobates lar
18			Rodentia	Cavia porcellus	Thryonomys swinderianus	43.8	728		3750		134.2	c	456.25		19.9446	7.7847	177.6		51.6		2.05972	3.64111	0.062259	0.077119	7755.6	2225.4	Quartet with pair 19
19				Sciurus vulgaris	Myoxus glis	74	333		128		273.75		319.375		8	5	144		108		2.86518	2.02703	0.046387	0.067171	7755.6	2225.4	Quartet with pair 18
20				Mus musculus	Rattus norvegicus	29.1	19.3		283		139.5		91.25		24.75	31.5	72		60	d	1.1022	1.16423	0.027895	0.029123	7731	2247	Quartet with pair 21
21				Microtus rossiaemeridionalis	Volemys kikuchii	19.3	35.5		46.3												0.469576	0.587882	0.016843	0.017875	7731	2247	Quartet with pair 20
22	*		Lagomorpha	Ochotona collaris	Ochotona princeps	6	129		158		365		365	b	6.70961	5.82631	72		84		0.132408	0.348487	0.006171	0.00678	7368.3	2621.7	Quartet with pair 23
23				Lepus europaeus	Oryctolagus cuniculus	24	3820		1590		278	c	121.667		9.63439	22.6674	144		216		0.663554	0.851478	0.011483	0.016808	7368.3	2621.7	Quartet with pair 22
24	*	Laurasiatheria	Carnivora	Ursus arctos	Ursus maritimus	2.3	196000		375000		1460		1825		1.40059	1.31995	600		458.4		0.032603	0.02658	0.003315	0.002143	6730.3	3262.7	outgroup Ursus americanus
25	*			Hydrurga leptonyx	Lobodon carcinophagus	8.4	353000		225000		970	b	1825		1.07165	0.871461	312		468		0.175915	0.298293	0.005106	0.004667	7446.4	2552.6	Octet of pairs 25-28
26	*			Leptonychotes weddellii	Ommatophoca rossii	8	400000		209000		1825		1460	b	1.11745	1.07165	300		252		0.1969	0.245385	0.00329	0.005406	7446.4	2552.6	Octet of pairs 25-28
27	*			Mirounga angustirostris	Mirounga leonina	3.3	1120000		1600000		1460		1460		1.11745	1.11745	243.5		276		0.100479	0.054298	0.004221	0.003176	7446.4	2552.6	Octet of pairs 25-28
28				Monachus schauinslandi	Monachus monachus	12.9	223000		295000		2160	c	1750	c	0.985051	0.784701	360		284.4		0.487361	0.418174	0.011341	0.013123	7446.4	2552.6	Octet of pairs 25-28
29	*			Eumetopias jubatus	Otaria byronia	6.5	384000		194000		1095	b	1460		1.11745	1.11745	360		297.6		0.257146	0.229893	0.012055	0.009566	7212.8	2786.2	outgroup Arctocephalus australis
30				Phoca vitulina	Cystophora cristata	11.7	87300		279000		1095		1387		1.11745	1.11745	480		420		0.339698	0.299319	0.008524	0.009041	7285	2714	outrgroup Erignathus barbatus
31	*			Felis silvestris	Neofelis nebulosa	11.1	4490		15100		365		819	c	7.76		408		204		0.279816	0.659079	0.007181	0.01627	7157	2833	outgroups Acinonyx jubatus, Herpestes javanicus
32	*			Canis lupus	Canis latrans	1.4	35000		12000		547.5		365		9.95124	6.36948	354		262		0.084077	0.110645	0.004533	0.003375	7013.8	2979.2	outgroup Vulpes vulpes
33			Cetartiodactyla	Hippopotamus amphibius	Sus scrofa	67.8	1520000		84500		1460		312		1	6.91848	654		252		1.38786	2.30484	0.045888	0.036442	7646	2320	outgroup Lama pacos
34				Ovis aries	Capra hircus	14.5	34200		46900		730		669.167		1.33628	1.67618	230.04		249.6		0.406679	0.313501	0.008145	0.01746	7236.7	2753.3	Sextet of pairs 34-36
35				Bos taurus	Bubalus bubalis	19.5	613000		919000		1025	c	813	c		1	240		339		0.646854	0.432309	0.014633	0.011895	7236.7	2753.3	Sextet of pairs 34-36
36				Cervus nippon	Muntiacus muntjak	16.9	53000		17400		1095		482	c		1.38092	305.04		211.2		0.319749	0.461727	0.009954	0.011892	7236.7	2753.3	Sextet of pairs 34-36
37			(Cetacea)	Balaena mysticetus	Caperea marginata	31.2	79700000		32000000		1825	b			0.415		480				0.410805	0.475186	0.011837	0.015751	7415.9	2568.1	Quartet with pair 38
38				Balaenoptera acutorostrata	Megaptera novaeangliae	26.2	5590000		30000000		2860	b	2555	b	1	0.37	600		1140		0.309689	0.218885	0.010785	0.00828	7415.9	2568.1	Quartet with pair 37
39				Phocoena phocoena	Monodon monoceros	30.7	52700		938000		1642.5		2641	c	0.85137	0.415	180		480		0.571517	0.387144	0.018369	0.018391	7340.8	2652.2	Sextet of pairs 39-41
40				Inia geoffrensis	Pontoporia blainvillei	32.1	121000		40500				1050	b		0.784701	360		192		0.699535	0.986525	0.034864	0.036851	7340.8	2652.2	Sextet of pairs 39-41
41				Berardius bairdii	Hyperoodon ampullatus	31.6	11400000		3390000		3440	b	3285	b	0.325513	0.7075	852		444		0.483871	0.489358	0.015988	0.011548	7340.8	2652.2	Sextet of pairs 39-41
42				Kogia breviceps	Physeter catodon	36.5	431000		14500000				3424	c		0.248113	204		924		0.824688	0.97294	0.020837	0.029045	7378.1	2614.9	outgroups Berardius bairdii, Hyperoodon ampullatus
43			Perissodactyla	Ceratotherium simum	Rhinoceros unicornis	25.8	2260000		1830000		2463.75		2618.88		0.679789	0.701487	600		588		0.44521	0.529482	0.011741	0.015397	7440.6	2543.4	Quartet with pair 44
44				Equus asinus	Equus caballus	23.5	180000		400000		866.875		912.5			1	564		744		0.269691	0.215772	0.003906	0.005534	7440.6	2543.4	Quartet with pair 43
45			Eulipotyphla	Talpa europaea	Mogera wogura	28.6	85		67.9		365				3.9	3.78	84		42		0.61798	0.812788	0.011186	0.013262	7607.4	2379.6	Quartet with pair 46
46	B			Urotrichus talpoides	Galemys pyrenaicus	40.7	17.4		59.2				760	c	4.33591	7.13567	42		60		1.63312	1.66301	0.021528	0.044917	7607.4	2379.6	Quartet with pair 45
47				Soriculus fumidus	Sorex unguiculatus	42.4	6.84		14.1							7.19513			18		1.33938	1.26601	0.018156	0.016751	7742.4	2130.6	Quartet with pair 48
48				Hemiechinus auritus	Erinaceus europaeus	18.6	342		800		252	c	349.792		4	6.9	81.6		168		0.870511	0.615635	0.0294	0.041934	7742.4	2130.6	Quartet with pair 47
49	*		Chiroptera	Rhinolophus monoceros	Rhinolophus cornutus	23	7.63	a	7.22												0.124391	0.020343	0.007788	0.001167	7396.2	2596.8	outgroup Pteropus dasymallus
50				Mystacina tuberculata	Artibeus jamaicensis	54.5	13.1		41.6				200	b	1	1.96346	91.2	d	120		1.63017	2.49835	0.029418	0.04065	7442.9	2550.1	Quartet with pair 51
51				Chalinolobus tuberculatus	Pipistrellus javanicus	26	10.6	a	5.05												0.929771	0.657443	0.020716	0.026566	7442.9	2550.1	Quartet with pair 50
52				Pteropus dasymallus	Pteropus scapulatus	12.4	492		378				550	b			372		189.6	d	0.48304	0.433667	0.007974	0.00839	7313.2	2679.8	outgroup Rousettus aegyptiacus
53		Xenarthra	Cingulata	Tamandua tetradactyla	Dasypus novemcinctus	70.5	4650		4000		525	c	498	c	0.905945		108		180		2.8337	3.44205	0.054365	0.052392	7651	2330	Quartet with pair 54
54			Pilosa	Choloepus didactylus	Bradypus tridactylus	31.2	6570		4280		1558	c	1783	c	0.693141		333.6				0.420291	0.683775	0.034479	0.049846	7651	2330	Quartet with pair 53
55	**	Afrotheria	Proboscidea	Elephas maximus	Loxodonta africana	19.5	3320000		3940000		4745		3467.5		0.612589	0.491762	960		960		0.148906	0.07119	0.007468	0.005984	7400.4	2586.6	Quartet with pair 56
56			Sirenia/Hyracoidea	Dugong dugon	Procavia capensis	74.1	295000		2950		3650	b	2190		0.485321	2.50546	840		168		1.85154	3.78076	0.043873	0.07107	7400.4	2586.6	Quartet with pair 55
	*	Excluded from regression analyses					a Extrapolated from head-body length
	**	Excluded from dS analysis only					b data from Wooton (1987)
	***	Excluded from dN analysis only					c (Age at sexual maturity + gestation time) data from de Magalhaes et al. (2005)
	A	Paraphyletic pair (Thylamys divergence date = 46.5 MA)					d data from de Magalhaes et al. (2005)
	B	Paraphyletic pair (Urotrichus divergence date = 40.5 MA)

## Sheet: Nuclear pairs
				Comparison pair		Div. date	Body Mass (g)		Generation time (days)				Fecundity (offspring/year)		Max. Lifespan (months)				dS (subs/site)		dN (subs/site)		Sites		Subtree details
No.		Higher taxon	Order	Species 1	Species 2	Mya	Species 1	Species 2	Species 1		Species 2		Species 1	Species 2	Species 1		Species 2		Species 1	Species 2	Species 1	Species 2	Ln	Ls
1	*	Euarchontoglires	Primates	Callimico goeldii	Ateles fusciceps	23.2	558	9070	491.837		1773.9		1.59131	0.733811	214.8		288		0.038467	0.017057	0.002356	0.002102	3259.8	1183.2	Quartet with pair 2
2	*			Hylobates concolor	Homo sapiens	21.4	6430	58700	3285		5292.5		0.747549	0.683083	529.2		1470		0.020592	0.014505	0.002925	0.002489	3259.8	1183.2	Quartet with pair 1
3				Lemur catta	Otolemur garnettii	72.8	2640	814	866.875		576.7		1.17499	1.47738	360		204		0.113939	0.148393	0.013053	0.014752	3068.4	1014.6	Quartet with pair 4
4	A		Dermoptera/Scandentia	Cynocephalus variegatus	Tupaia minor	91.6	1110	70							3.45206		146.4	c	0.102933	0.227312	0.011002	0.018583	3068.4	1014.6	Quartet with pair 3
5	*		Rodentia	Mus musculus	Rattus norvegicus	29.1	19.3	283	139.5		91.25		24.75	31.5	72		60	c	0.089807	0.080843	0.003868	0.005107	3260.1	1053.9	Quartet with pair 6
6				Castor canadensis	Dipodomys heermanni	69	18100	63.2	767	b	60	a	3.50156	6.23575	180		28.8		0.170324	0.30006	0.01088	0.016549	3260.1	1053.9	Quartet with pair 5
7				Hydrochaeris hydrochaeris	Cavia tschudii	43.8	47500	1000	606	b	126	b	3.89235	9.5	144		75.6	c	0.060904	0.089046	0.003817	0.005961	2950.5	1051.5	outgroup Agouti taczanowskii
8				Tamias striatus	Muscardinus avellanarius	74	91.6	29.2	218	b	358	b		6.22093	114	c	72		0.138333	0.279571	0.006771	0.01879	2974.9	997.1	Quartet with pair 9
9			Lagomorpha	Sylvilagus floridanus	Ochotona hyperborea	64.3	1210	120	307	a			22.0054		108		112.8	c	0.132577	0.189659	0.006036	0.014415	2974.9	997.1	Quartet with pair 8
10	*	Laurasiatheria	Carnivora	Felis silvestris	Panthera onca	11.1	4490	84900	365		829	b	7.76	2.04	408		276		0.005949	0.011251	0.002729	0.001196	3399.9	1049.1	outgroup Canis lupus
11	*		Cetartiodactyla	Bos taurus	Okapia johnstoni	27.8	613000	230000	825	b	1036	b		1	240		396		0.040191	0.023868	0.003685	0.005147	3038.2	1008.8	Quartet with pair 13
12	B			Hippopotamus amphibius	Sus scrofa	67.8	1520000	84500	1460		312		1	6.91848	654		252		0.082039	0.170923	0.00889	0.011714	3416	1021	outgroup Equus caballus
13			(Cetacea)	Tursiops truncatus	Megaptera novaeangliae	52.2	281000	30000000	1825		1985	b	0.775283	0.37	552		1140		0.033018	0.027891	0.005083	0.002008	3038.2	1008.8	Quartet with pair 11
14			Perissodactyla	Ceratotherium simum	Tapirus indicus	51.5	2260000	308000	2463.75		1487	b	0.679789	0.5	600		360		0.056355	0.06012	0.006401	0.006764	3350.3	1092.7	outgroup Equus caballus
15			Eulipotyphla	Condylura cristata	Sorex araneus	80.7	47.1	8.83	305	a	365	a	5	12.9	36		24		0.203207	0.250277	0.0141	0.019585	3255.5	998.5	outgroup Artibeus jamaicensis
16	*		Chiroptera	Rousettus lanosus	Pteropus giganteus	24.6	104	818			510	b		1	224.4	c	376.8		0.031024	0.052251	0.004311	0.001759	2887.7	1075.3	outgroup Megaderma lyra
17				Artibeus jamaicensis	Myotis lucifugus	60	41.6	7.77	200	a	730		1.96346	1	120		408		0.15038	0.121706	0.017582	0.013006	3124.8	976.2	outgroup Megaderma lyra
18	*	Xenarthra	Cingulata	Euphractus sexcinctus	Chaetophractus villosus	7.9	4780	4540	342	b	340	b			225.96		240		0.011122	0.004112	0.002168	0.000889	3339.3	1061.7	Quartet with pair 19
19	*		Pilosa	Tamandua tetradactyla	Myrmecophaga tridactyla	16.5	4650	27900	525	b	1370	b	0.905945	0.92284	108		312		0.029229	0.037828	0.001839	0.001551	3339.3	1061.7	Quartet with pair 18
20	*	Afrotheria	Macroscelidea	Elephantulus rufescens	Macroscelides proboscideus	20.8	52.8	38.6	144		109	b	3.04971		72		104.4	c	0.064176	0.069893	0.003554	0.008542	3062	1084	outgroup Amblysomus hottentotus
21			Sirenia/Proboscidea	Trichechus manatus	Loxodonta africana	75.8	467000	3940000	1613	b	3467.5		0.667067	0.491762	360		960		0.066698	0.060344	0.013361	0.008994	2905.6	1102.4	outgroup Orycteropus afer
22			Afrosoricida	Amblysomus hottentotus	Echinops telfairi	82.4	67.6	167			245	a	3.96426	5.59911	12		156		0.124195	0.248955	0.014561	0.019389	3102.8	1043.2	outgroup Macroscelides proboscideus
23	**	Euarchontoglires	Primates	Ateles fusciceps	Homo sapiens	51	9070	58700	1773.9		5292.5		0.733811	0.683083	288		1470		0.046511	0.055376	0.005326	0.00764	3087.5	1025.5	outgroups Lemur catta, Otolemur garnettii
24	**	Laurasiatheria	Carnivora	Felis silvestris	Canis lupus	63.4	4490	35000	365		547.5		7.76	9.95124	408		354		0.125585	0.079235	0.007469	0.005981	3394.6	1057.4	outgroup Manis pentadactyla
25	**	Xenarthra	Cingulata/Pilosa	Myrmecophaga tridactyla	Chaetophractus villosus	70.5	27900	4540	1370	b	340	b	0.92284		312		240		0.137294	0.134105	0.007185	0.011507	3298.9	1003.1	outgroups Condylura cristata,Sorex araneus
	*	Excluded pairs							a data from Wooton (1987)
	**	Additional deeper pairs							b (Age at sexual maturity + gestation time) data from de Magalhaes et al. (2005)
	A	paraphyletic pair (Cynocephalus div. date = 88.5 MA)							c data from de Magalhaes et al. (2005)
	B	paraphyletic pair
